# Supplementary material for: Palladium Iodide Catalyzed Multicomponent Carbonylative Synthesis of 2-(4-Acylfuran-2-yl)acetamides
Source: Molecules. 2023 Sep 22;28(19):6764. doi: 10.3390/molecules28196764 (PMC10574086; doi:10.3390/molecules28196764)
Supplement: Supplementary file 1 [file molecules-28-06764-s001.zip]

Archive with 1 entries (1 files):
- molecules-2612560-supplementary.pdf
